# Supplementary material for: The Formose Reaction with SO2: A Computational Study
Source: Life (Basel). 2026 Mar 20;16(3):513. doi: 10.3390/life16030513 (PMC13028158; doi:10.3390/life16030513)
Supplement: Supplementary file 1 [file life-16-00513-s001.zip]

Archive with 1 entries (1 files):
- life-4200388-supplementary.pdf
